# Supplementary material for: Dietary supplementation of arachidonic acid increases arachidonic acid and lipoxin A4 contents in colon, but does not affect severity or prostaglandin E2 content in murine colitis model
Source: Lipids Health Dis. 2014 Feb 10;13:30. doi: 10.1186/1476-511X-13-30 (PMC3928921; doi:10.1186/1476-511X-13-30)
Supplement: Additional file 3: Table S1 — Effects of CON, ARA(L), ARA(M), ARA(H) and DHA diet on symptomatic marker in the murine DSS-induced colitis. [file 1476-511X-13-30-S3.xls]

## Sheet: Table S1
	Table S1 Effects of CON, ARA(L), ARA(M), ARA(H) and DHA diet on symptomatic marker in the murine DSS-induced colitis
	Diet	CON					CON					ARA(L)					ARA(M)					ARA(H)					DHA
	DSS treatment	-					+					+					+					+					+
	Body weight change (from Day0 to Day7, %)	104.1	±	3.8	**		99	±	3.8			99.4	±	4.4			98.0	±	3.8			102.1	±	4.2			99.5	±	1.6
	Hematocrit (%)	45.8	±	1.6	**		37.6	±	5.4			38.3	±	4.1			40.9	±	4.5			38.2	±	2.6			37.6	±	2.3
	WBC number (/mm3)	2080	±	976			3113	±	1430			2695	±	1331			3023	±	1426			2445	±	1163			2475	±	1095
	Spleen weight (g)	0.074	±	0.007	**		0.106	±	0.012			0.113	±	0.039			0.095	±	0.020			0.096	±	0.013			0.096	±	0.009	*
	Data are represented as mean±SD. *p<0.05, **p<0.01 versus DSS-treated CON diet group (n=10).
