# Supplementary material for: Dietary supplementation of arachidonic acid increases arachidonic acid and lipoxin A4 contents in colon, but does not affect severity or prostaglandin E2 content in murine colitis model
Source: Lipids Health Dis. 2014 Feb 10;13:30. doi: 10.1186/1476-511X-13-30 (PMC3928921; doi:10.1186/1476-511X-13-30)
Supplement: Additional file 5: Table S2 — Preliminary investigation of DSS-induced murine colitis. [file 1476-511X-13-30-S5.xls]

## Sheet: Table S2
		Table S2 Preliminary investigation of DSS-induced murine colitis
		Group	DSS 0%					DSS 1%					DSS 1.5%					DSS 2%					DSS 3%					DSS 5%
		Survival number at Day7	10/10					10/10					10/10					10/10					10/10					4/10
		(Animal number of each groups at Day7)	(10)					(10)					(10)					(10)					(10)					(4)
		Body weight change (from Day0 to Day7, %)	105.6	±	2.5	**		103.4	±	3.2			103	±	2.9			96.8	±	10.3			96.2	±	4.0	**		73.4	±	4.7	*
		Colon length (cm)	7.0	±	0.5	**		5.9	±	0.8	**		6.0	±	0.6	**		5.4	±	0.8	**		5.6	±	0.4	**		4.8	±	0.3	**
		Colon weight (g)	0.15	±	0.01	**		0.16	±	0.02			0.18	±	0.02	*		0.19	±	0.03	**		0.21	±	0.03	**		0.17	±	0.03	**
		Diarrhea score at Day7	1.0	±	0.0	**		2.2	±	0.6	**		2.1	±	0.6	**		3.5	±	0.5	**		3.7	±	0.5	**		4.0	±	0.0	**
		Hemoccult score at Day7	1.0	±	0.0	**		2.0	±	0.7	**		1.9	±	0.3	**		2.5	±	0.5	**		2.7	±	0.5	**		3.8	±	0.5	**
		Hematocrit (%)	43.8	±	1.1	**		41.4	±	3.6			39.2	±	4.5			35.1	±	5.5	**		32.2	±	4.6	**		22.6	±	6.5	**
		WBC number (/mm^3)	3065	±	847	**		3398	±	1817			3298	±	616			3575	±	825			5778	±	3631	*		6638	±	4383
		Spleen weight (g)	0.067	±	0.016	**		0.073	±	0.016			0.067	±	0.015			0.083	±	0.017			0.102	±	0.012	**		0.068	±	0.013
		Data are represented as mean±SD. *p<0.05, **p<0.01 versus DSS 0% group.
